# Supplementary material for: Global population genomic signature of Spodoptera frugiperda (fall armyworm) supports complex introduction events across the Old World
Source: Commun Biol. 2022 Apr 7;5:297. doi: 10.1038/s42003-022-03230-1 (PMC8989990; doi:10.1038/s42003-022-03230-1)
Supplement: Supplementary file 4 — Supplemental Data 1 [file 42003_2022_3230_MOESM4_ESM.xlsx]

## Sheet: Suppl Data 1
Global population genomic signature of Spodoptera frugiperda (fall armyworm) supports complex introduction events across the Old World
Wee Tek Tay1, Rahul V. Rane1, Amanda Padovan1, Thomas K. Walsh1, Samia Elfekih2, Sharon Downes3, Kiwoong Nam4, Emmanuelle d’Alençon4, Jianpeng Zhang5, Yidong Wu5, Nicolas Nègre4, Daniele Kunz6, Darren J. Kriticos1, Cecilia Czepak7, Michael H. Otim8, Karl H.J. Gordon1.
1. CSIRO Black Mountain Laboratories, Clunies Ross Street, Canberra, ACT 2602, Australia
2. CSIRO Australian Centre for Disease Preparedness, Geelong, Vic, Australia
3. CSIRO FD McMaster Laboratories, New England Highway, Armidale NSW2350, Australia
4. DGIMI, Université Montpellier, INRAE, Montpellier, France
5. College of Plant Protection Nanjing Agricultural University, Nanjing, China
6. Gordon Institute, University of Cambridge, Cambridge CB2 1QN, UK
7. Universidade Federal de Goiás, Escola de Agronomia, Goiânia, GO, Brazil
8. National Crops Resources Research Institute, Namulonge, Kampala, Uganda
Supplemental Data 1
Sample	continent	Country	location	Popcode	Sample-ID	mtGenome	from	GenBank Acc. No.
CH06	Asia	China	Yunnan	CH	HIA006	corn	CSRIO/DAWE	MT897262
CY01	Asia	China	Yuanjiang	CY	YJ1	rice	NJAU	MT897263
CY02	Asia	China	Yuanjiang	CY	YJ2	rice	NJAU	MT897264
CY03	Asia	China	Yuanjiang	CY	YJ3	rice	NJAU	MT897265
CY04	Asia	China	Yuanjiang	CY	YJ4	rice	NJAU	MT897266
CY06	Asia	China	Yuanjiang	CY	YJ6	corn	NJAU	MT897267
CY07	Asia	China	Yuanjiang	CY	YJ7	rice	NJAU	MT897268
CY08	Asia	China	Yuanjiang	CY	YJ8	rice	NJAU	MT897269
CY09	Asia	China	Yuanjiang	CY	YJ9	rice	NJAU	MT897270
CY11	Asia	China	Yuanjiang	CY	YJ11	rice	NJAU	MT897271
CY12	Asia	China	Yuanjiang	CY	YJ12	rice	NJAU	MT897272
CY13	Asia	China	Yuanjiang	CY	YJ13	rice	NJAU	MT897273
CY14	Asia	China	Yuanjiang	CY	YJ14	rice	NJAU	MT897274
CX01	Asia	China	Xinping	CX	XP1	rice	NJAU	MT897275
CX02	Asia	China	Xinping	CX	XP2	rice	NJAU	MT897276
CX03	Asia	China	Xinping	CX	XP3	rice	NJAU	MT897277
CX04	Asia	China	Xinping	CX	XP4	rice	NJAU	MT897278
CX05	Asia	China	Xinping	CX	XP5	rice	NJAU	MT897279
CX06	Asia	China	Xinping	CX	XP6	rice	NJAU	MT897280
CX07	Asia	China	Xinping	CX	XP7	rice	NJAU	MT897281
CX08	Asia	China	Xinping	CX	XP8	rice	NJAU	MT897282
CX09	Asia	China	Xinping	CX	XP9	rice	NJAU	MT897283
CX10	Asia	China	Xinping	CX	XP10	rice	NJAU	MT897284
CX11	Asia	China	Xinping	CX	XP11	rice	NJAU	MT897285
CX12	Asia	China	Xinping	CX	XP12	rice	NJAU	MT897286
CX13	Asia	China	Xinping	CX	XP13	rice	NJAU	MT897287
CX14	Asia	China	Xinping	CX	XP14	rice	NJAU	MT897288
CX15	Asia	China	Xinping	CX	XP15	rice	NJAU	MT897289
CC01	Asia	China	Cangyuan	CC	CY1	rice	NJAU	MT897290
CC02	Asia	China	Cangyuan	CC	CY2	rice	NJAU	MT897291
CC03	Asia	China	Cangyuan	CC	CY3	rice	NJAU	MT897292
CC04	Asia	China	Cangyuan	CC	CY4	rice	NJAU	MT897293
CC05	Asia	China	Cangyuan	CC	CY5	rice	NJAU	MT897294
CC06	Asia	China	Cangyuan	CC	CY6	rice	NJAU	MT897295
CC07	Asia	China	Cangyuan	CC	CY7	rice	NJAU	MT897296
CC08	Asia	China	Cangyuan	CC	CY8	rice	NJAU	MT897297
CC09	Asia	China	Cangyuan	CC	CY9	rice	NJAU	MT897298
CC10	Asia	China	Cangyuan	CC	CY10	rice	NJAU	MT897299
CC11	Asia	China	Cangyuan	CC	CY11	rice	NJAU	MT897300
CC12	Asia	China	Cangyuan	CC	CY12	rice	NJAU	MT897301
CC13	Asia	China	Cangyuan	CC	CY13	rice	NJAU	MT897302
CC15	Asia	China	Cangyuan	CC	CY15	rice	NJAU	MT897303
CC16	Asia	China	Cangyuan	CC	CY16	rice	NJAU	MT897304
CC17	Asia	China	Cangyuan	CC	CY17	rice	NJAU	MT897305
CC18	Asia	China	Cangyuan	CC	CY18	rice	NJAU	MT897306
CC19	Asia	China	Cangyuan	CC	CY19	rice	NJAU	MT897307
CC20	Asia	China	Cangyuan	CC	CY20	rice	NJAU	MT897308
IN01	Asia	India		IN	B1	rice	INRAE DGIMI	MT897309
IN02	Asia	India		IN	B2	rice	INRAE DGIMI	MT897310
IN03	Asia	India		IN	B3	rice	INRAE DGIMI	MT897311
IN05	Asia	India		IN	B5	rice	INRAE DGIMI	MT897312
IN06	Asia	India		IN	B6	rice	INRAE DGIMI	MT897313
IN07	Asia	India		IN	B7	rice	INRAE DGIMI	MT897314
IN08	Asia	India		IN	B8	rice	INRAE DGIMI	MT897315
IN09	Asia	India		IN	F1a	rice	INRAE DGIMI	MT897316
IN10	Asia	India		IN	B10	rice	INRAE DGIMI	MT897317
IN11	Asia	India		IN	M1a	rice	INRAE DGIMI	MT897318
IN12	Asia	India		IN	B12	corn	INRAE DGIMI	MT897319
IN13	Asia	India		IN	S3	rice	INRAE DGIMI	MT897320
UG01	Africa	Uganda		UG	142m	rice	CSIRO/NaCRRI	MT897321
UG02	Africa	Uganda		UG	174F	rice	CSIRO/NaCRRI	MT897322
UG03	Africa	Uganda		UG	293m	corn	CSIRO/NaCRRI	MT897323
UG04	Africa	Uganda		UG	C1	rice	CSIRO/NaCRRI	MT897324
UG05	Africa	Uganda		UG	KAB_48_2_S	rice	CSIRO/NaCRRI	MT897325
UG06	Africa	Uganda		UG	KAT_40_19_S	corn	CSIRO/NaCRRI	MT897326
UG07	Africa	Uganda		UG	KAT_37	rice	CSIRO/NaCRRI	MT897327
UG08	Africa	Uganda		UG	KAT_47	rice	CSIRO/NaCRRI	MT897328
UG09	Africa	Uganda		UG	KUM_7_27_S	rice	CSIRO/NaCRRI	MT897329
UG10	Africa	Uganda		UG	NGO_16_8_S	rice	CSIRO/NaCRRI	MT897330
UG11	Africa	Uganda		UG	RKT1	rice	CSIRO/NaCRRI	MT897331
UG12	Africa	Uganda		UG	SOR_29_48_S	rice	CSIRO/NaCRRI	MT897332
UG13	Africa	Uganda		UG	STR1	corn	CSIRO/NaCRRI	MT897333
UG14	Africa	Uganda		UG	STR2	rice	CSIRO/NaCRRI	MT897334
UG15	Africa	Uganda		UG	STR3	rice	CSIRO/NaCRRI	MT897335
MW01	Africa	Malawi		MW	Mal1	corn	CSIRO	MT897336
MW02	Africa	Malawi		MW	Mal2	rice	CSIRO	MT897337
MW06	Africa	Malawi		MW	Mal6	corn	CSIRO	MT897338
MW07	Africa	Malawi		MW	Mal7	corn	CSIRO	MT897339
MW12	Africa	Malawi		MW	Mal12	rice	CSIRO	MT897340
MW16	Africa	Malawi		MW	Mal16	corn	CSIRO	MT897341
MW17	Africa	Malawi		MW	Mal17	rice	CSIRO	MT897342
MW21	Africa	Malawi		MW	Mal21	rice	CSIRO	MT897343
MW22	Africa	Malawi		MW	Mal22	rice	CSIRO	MT897344
MW26	Africa	Malawi		MW	Mal26	corn	CSIRO	MT897345
MW31	Africa	Malawi		MW	Mal31	rice	CSIRO	MT897346
MW32	Africa	Malawi		MW	Mal32	corn	CSIRO	MT897347
MW41	Africa	Malawi		MW	Mal41	rice	CSIRO	MT897348
MW42	Africa	Malawi		MW	Mal42	rice	CSIRO	MT897349
MW46	Africa	Malawi		MW	Mal46	rice	CSIRO	MT897350
MW51	Africa	Malawi		MW	Mal51	rice	CSIRO	MT897351
TZ01	Africa	Tanzania		TZ	345K	rice	CSIRO	MT897352
BE01	Africa	Benin		BE	BCW1	rice	INRAE DGIMI	MT897353
BE02	Africa	Benin		BE	BCW2	rice	INRAE DGIMI	MT897354
BE29	Africa	Benin		BE	KNAM_0029	rice	INRAE DGIMI	MT897355
BE30	Africa	Benin		BE	KNAM_0030	corn	INRAE DGIMI	MT897356
UF01	NthAmerica	USA	Florida	UF	FCC1	corn	INRAE DGIMI	MT897357
UF02	NthAmerica	USA	Florida	UF	FCC2	corn	INRAE DGIMI	MT897358
UF03	NthAmerica	USA	Florida	UF	FCC3	corn	INRAE DGIMI	MT897359
UF04	NthAmerica	USA	Florida	UF	FCC4	corn	INRAE DGIMI	MT897360
UF05	NthAmerica	USA	Florida	UF	FCC5	corn	INRAE DGIMI	MT897361
UF06	NthAmerica	USA	Florida	UF	FCC6	Corn	INRAE DGIMI	MT897362
UF07	NthAmerica	USA	Florida	UF	FCC7	corn	INRAE DGIMI	MT897363
UF08	NthAmerica	USA	Florida	UF	FCC8	corn	INRAE DGIMI	MT897364
UF09	NthAmerica	USA	Florida	UF	FGJ2	rice	INRAE DGIMI	MT897365
UF10	NthAmerica	USA	Florida	UF	FGJ3	rice	INRAE DGIMI	MT897366
UF11	NthAmerica	USA	Florida	UF	FGJ4	corn	INRAE DGIMI	MT897367
UF12	NthAmerica	USA	Florida	UF	FGJ5	rice	INRAE DGIMI	MT897368
UF13	NthAmerica	USA	Florida	UF	FGJ6	rice	INRAE DGIMI	MT897369
UF14	NthAmerica	USA	Florida	UF	FGJ7	rice	INRAE DGIMI	MT897370
UF15	NthAmerica	USA	Florida	UF	FGJ8	rice	INRAE DGIMI	MT897371
UF16	NthAmerica	USA	Florida	UF	FGJ9	rice	INRAE DGIMI	MT897372
UF17	NthAmerica	USA	Florida	UF	FGJ10	rice	INRAE DGIMI	MT897373
UF18	NthAmerica	USA	Florida	UF	FGJ11	rice	INRAE DGIMI	MT897374
UF19	NthAmerica	USA	Florida	UF	FGJ12	rice	INRAE DGIMI	MT897375
UF20	NthAmerica	USA	Florida	UF	FL16	corn	INRAE DGIMI	MT897376
UF21	NthAmerica	USA	Florida	UF	FL17	corn	INRAE DGIMI	MT897377
UF22	NthAmerica	USA	Florida	UF	FL18	corn	INRAE DGIMI	MT897378
UF23	NthAmerica	USA	Florida	UF	FL19	corn	INRAE DGIMI	MT897379
UF24	NthAmerica	USA	Florida	UF	FL20	corn	INRAE DGIMI	MT897380
UM01	NthAmerica	USA	Mississippi	UM	MS_C_C1	corn	INRAE DGIMI	MT897381
UM02	NthAmerica	USA	Mississippi	UM	MS_C_C2	corn	INRAE DGIMI	MT897382
UM03	NthAmerica	USA	Mississippi	UM	MS_C_C3	corn	INRAE DGIMI	MT897383
UM04	NthAmerica	USA	Mississippi	UM	MS_C_C4	corn	INRAE DGIMI	MT897384
UM05	NthAmerica	USA	Mississippi	UM	MS_C_C5	corn	INRAE DGIMI	MT897385
UM06	NthAmerica	USA	Mississippi	UM	MS_C_C6	corn	INRAE DGIMI	MT897386
UM07	NthAmerica	USA	Mississippi	UM	MS_C_C7	corn	INRAE DGIMI	MT897387
UM08	NthAmerica	USA	Mississippi	UM	MS_C_C8	corn	INRAE DGIMI	MT897388
UM09	NthAmerica	USA	Mississippi	UM	MS_C_C9	corn	INRAE DGIMI	MT897389
UM10	NthAmerica	USA	Mississippi	UM	MS_R_R1	rice	INRAE DGIMI	MT897390
UM11	NthAmerica	USA	Mississippi	UM	MS_R_R2	rice	INRAE DGIMI	MT897391
UM12	NthAmerica	USA	Mississippi	UM	MS_R_R3	rice	INRAE DGIMI	MT897392
UM13	NthAmerica	USA	Mississippi	UM	MS_R_R4	rice	INRAE DGIMI	MT897393
UM14	NthAmerica	USA	Mississippi	UM	MS_R_R5	rice	INRAE DGIMI	MT897394
UM15	NthAmerica	USA	Mississippi	UM	MS_R_R6	rice	INRAE DGIMI	MT897395
UM16	NthAmerica	USA	Mississippi	UM	MS_R_R7	rice	INRAE DGIMI	MT897396
UM17	NthAmerica	USA	Mississippi	UM	MS_R_R8	rice	INRAE DGIMI	MT897397
UM18	NthAmerica	USA	Mississippi	UM	MS_R_R9	rice	INRAE DGIMI	MT897398
PR01	NthAmerica	Puerto-Rico	Puerto-Rico	PR	PR1	corn	INRAE DGIMI	MT897399
PR05	NthAmerica	Puerto-Rico	Puerto-Rico	PR	PR5	corn	INRAE DGIMI	MT897400
PR12	NthAmerica	Puerto-Rico	Puerto-Rico	PR	PR12	corn	INRAE DGIMI	MT897401
PR14	NthAmerica	Puerto-Rico	Puerto-Rico	PR	PR14	rice	INRAE DGIMI	MT897402
PR15	NthAmerica	Puerto-Rico	Puerto-Rico	PR	PR15	corn	INRAE DGIMI	MT897403
PR16	NthAmerica	Puerto-Rico	Puerto-Rico	PR	PR16	corn	INRAE DGIMI	MT897404
PR18	NthAmerica	Puerto-Rico	Puerto-Rico	PR	PR18	corn	INRAE DGIMI	MT897405
PR19	NthAmerica	Puerto-Rico	Puerto-Rico	PR	PR19	corn	INRAE DGIMI	MT897406
PR27	NthAmerica	Puerto-Rico	Puerto-Rico	PR	PR27	rice	INRAE DGIMI	MT897407
PR29	NthAmerica	Puerto-Rico	Puerto-Rico	PR	PR29	corn	INRAE DGIMI	MT897408
PR30	NthAmerica	Puerto-Rico	Puerto-Rico	PR	PR30	rice	INRAE DGIMI	MT897409
PR31	NthAmerica	Puerto-Rico	Puerto-Rico	PR	PR31	corn	INRAE DGIMI	MT897410
PR32	NthAmerica	Puerto-Rico	Puerto-Rico	PR	PR32	corn	INRAE DGIMI	MT897411
PR33	NthAmerica	Puerto-Rico	Puerto-Rico	PR	PR33	corn	INRAE DGIMI	MT897412
PR35	NthAmerica	Puerto-Rico	Puerto-Rico	PR	PR35	rice	INRAE DGIMI	MT897413
MX39	NthAmerica	Mexico		MX	KNAM_0039	corn	INRAE DGIMI	MT897414
MX40	NthAmerica	Mexico		MX	KNAM_0040	corn	INRAE DGIMI	MT897415
MX41	NthAmerica	Mexico		MX	KNAM_0041	corn	INRAE DGIMI	MT897416
MX42	NthAmerica	Mexico		MX	KNAM_0042	corn	INRAE DGIMI	MT897417
MX43	NthAmerica	Mexico		MX	KNAM_0043	corn	INRAE DGIMI	MT897418
MX44	NthAmerica	Mexico		MX	KNAM_0044	corn	INRAE DGIMI	MT897419
MX45	NthAmerica	Mexico		MX	KNAM_0045	corn	INRAE DGIMI	MT897420
MX46	NthAmerica	Mexico		MX	KNAM_0046	corn	INRAE DGIMI	MT897421
MX47	NthAmerica	Mexico		MX	KNAM_0047	corn	INRAE DGIMI	MT897422
MX48	NthAmerica	Mexico		MX	KNAM_0048	corn	INRAE DGIMI	MT897423
GP01	SthAmerica	Guadaloup		GP	G_1.1	rice	INRAE DGIMI	MT897424
GP02	SthAmerica	Guadaloup		GP	G_1.2	rice	INRAE DGIMI	MT897425
GP03	SthAmerica	Guadaloup		GP	G_2.2	rice	INRAE DGIMI	MT897426
GP04	SthAmerica	Guadaloup		GP	G_2.3	rice	INRAE DGIMI	MT897427
GF02	SthAmerica	French-Guiana		GF	FG2	rice	INRAE DGIMI	MT897428
GF03	SthAmerica	French-Guiana		GF	FG3	rice	INRAE DGIMI	MT897429
GF04	SthAmerica	French-Guiana		GF	FG4	rice	INRAE DGIMI	MT897430
PE01	SthAmerica	Peru		PE	HIA242	corn	CSIRO/DAWE	MT897431
PE02	SthAmerica	Peru		PE	HIA263	corn	CSIRO/DAWE	MT897432
PE03	SthAmerica	Peru		PE	HIA273	corn	CSIRO/DAWE	MT897433
PE04	SthAmerica	Peru		PE	HIA309	corn	CSIRO/DAWE	MT897434
PE05	SthAmerica	Peru		PE	HIA312	corn	CSIRO/DAWE	MT897435
PE06	SthAmerica	Peru		PE	HIA32	corn	CSIRO/DAWE	MT897436
PE07	SthAmerica	Peru		PE	HIA33	corn	CSIRO/DAWE	MT897437
PE08	SthAmerica	Peru		PE	HIA44	corn	CSIRO/DAWE	MT897438
PE09	SthAmerica	Peru		PE	HIA52	corn	CSIRO/DAWE	MT897439
PE10	SthAmerica	Peru		PE	HIA53	corn	CSIRO/DAWE	MT897440
PE11	SthAmerica	Peru		PE	HIA7	corn	CSIRO/DAWE	MT897441
PE12	SthAmerica	Peru		PE	HIA74	corn	CSIRO/DAWE	MT897442
PE13	SthAmerica	Peru		PE	HIA75	corn	CSIRO/DAWE	MT897443
PE14	SthAmerica	Peru		PE	HIA8	corn	CSIRO/DAWE	MT897444
PE15	SthAmerica	Peru		PE	HIA90	corn	CSIRO/DAWE	MT897445
PE16	SthAmerica	Peru		PE	HIA98	corn	CSIRO/DAWE	MT897446
BC38	SthAmerica	Brazil		BC	CC38	corn	CSIRO/UFG	MT897447
BC40	SthAmerica	Brazil		BC	CC40	corn	CSIRO/UFG	MT897448
BC41	SthAmerica	Brazil		BC	CC41	corn	CSIRO/UFG	MT897449
BC46	SthAmerica	Brazil		BC	CC46	rice	CSIRO/UFG	MT897450
BC49	SthAmerica	Brazil		BC	CC49	corn	CSIRO/UFG	MT897451
BC55	SthAmerica	Brazil		BC	CC55	corn	CSIRO/UFG	MT897452
BC61	SthAmerica	Brazil		BC	CC61	corn	CSIRO/UFG	MT897453
BC66	SthAmerica	Brazil		BC	CC66	corn	CSIRO/UFG	MT897454
BR01	SthAmerica	Brazil		BR	rCC1	corn	CSIRO/UFG	MT897455
BR05	SthAmerica	Brazil		BR	rCC5	corn	CSIRO/UFG	MT897456
BR20	SthAmerica	Brazil		BR	rCC20	corn	CSIRO/UFG	MT897457
BR25	SthAmerica	Brazil		BR	rCC25	corn	CSIRO/UFG	MT897458
