# Supplementary material for: Global population genomic signature of Spodoptera frugiperda (fall armyworm) supports complex introduction events across the Old World
Source: Commun Biol. 2022 Apr 7;5:297. doi: 10.1038/s42003-022-03230-1 (PMC8989990; doi:10.1038/s42003-022-03230-1)
Supplement: Supplementary file 5 — Supplemental Data 2 [file 42003_2022_3230_MOESM5_ESM.xlsx]

## Sheet: Suppl Table 2
Global population genomic signature of Spodoptera frugiperda (fall armyworm) supports complex introduction events across the Old World
Wee Tek Tay1, Rahul V. Rane1, Amanda Padovan1, Thomas K. Walsh1, Samia Elfekih2, Sharon Downes3, Kiwoong Nam4, Emmanuelle d’Alençon4, Jianpeng Zhang5, Yidong Wu5, Nicolas Nègre4, Daniele Kunz D6, Darren J. Kriticos1, Cecilia Czepak7, Michael H. Otim8, karl H.J. Gordon1
1. CSIRO Black Mountain Laboratories, Clunies Ross Street, Canberra, ACT 2602, Australia
2. CSIRO Australian Centre for Disease Preparedness, Geelong, Vic, Australia
3. CSIRO FD McMaster Laboratories, New England Highway, Armidale NSW2350, Australia
4. DGIMI, Université Montpellier, INRAE, Montpellier, France
5. College of Plant Protection Nanjing Agricultural University, Nanjing, China
6. Gordon Institute, University of Cambridge, Cambridge CB2 1QN, UK
7. Universidade Federal de Goiás, Escola de Agronomia, Goiânia, GO, Brazil
8. National Crops Resources Research Institute, Namulonge, Kampala, Uganda
Supplemental Data 2
Pop. Code	Pop.	No. Samples	Tajima’s D	Fu & Li’s D*
BC	Brazil-CC	8	0.693	0.671
BE	Benin	4	0.331	0.328
BR	Brazil-rCC	4	0.13	0.13
CC	China-CY	19	1.418	1.286
CH	China-H06	1
CX	China-XP	15	1.249	1
CY	China-YJ	12	1.013	1
GF	French Guiana	3
GP	Guadeloupe	4	0.293	0
IN	India	12	1.137	1
MW	Malawi	16	1.411	1.3
MX	Mexico	10	0.717	0.61
PE	Peru	16	1.554	1.293
PR	Puerto Rico	15	1.241	1.188
TZ	Tanzania	1
UF	USA-FL	24	1.47	1.699
UG	Uganda	15	1.795	1.298
UM	USA-MS	18	1.717	1.452
